# Supplementary material for: Oncological Safety of Diagnostic Hysteroscopy for Apparent Early-Stage Type II Endometrial Cancer: A Multicenter Retrospective Cohort Study
Source: Front Oncol. 2022 Jun 23;12:918693. doi: 10.3389/fonc.2022.918693 (PMC9259840; doi:10.3389/fonc.2022.918693)
Supplement: Supplementary Material 1 — Kaplan-Meier curves of disease-free survival and overall survival for patients with apparent early-stage type II endometrial cancer. (A for disease-free survival; B for overall survival). [file DataSheet_1.zip]

Archive with 2 entries (2 files):
- Supplementary Material 1.jpg
- Supplementary Material 2.docx
